# Supplementary material for: Predictive neural representations of naturalistic dynamic input
Source: Nat Commun. 2023 Jun 29;14:3858. doi: 10.1038/s41467-023-39355-y (PMC10310743; doi:10.1038/s41467-023-39355-y)
Supplement: Supplementary file 4 — Source Data [file 41467_2023_39355_MOESM4_ESM.zip]

Archive with 14 entries (13 files):
- Source Data/
- __MACOSX/._Source Data
- Source Data/.DS_Store
- __MACOSX/Source Data/._.DS_Store
- Source Data/Fig2a.mat
- __MACOSX/Source Data/._Fig2a.mat
- Source Data/Fig2b.mat
- __MACOSX/Source Data/._Fig2b.mat
- Source Data/Fig3b.mat
- __MACOSX/Source Data/._Fig3b.mat
- Source Data/readme.txt
- __MACOSX/Source Data/._readme.txt
- Source Data/Table1.mat
- __MACOSX/Source Data/._Table1.mat
