# Supplementary material for: Predictive neural representations of naturalistic dynamic input
Source: Nat Commun. 2023 Jun 29;14:3858. doi: 10.1038/s41467-023-39355-y (PMC10310743; doi:10.1038/s41467-023-39355-y)
Supplement: Supplementary file 4 — Source Data [file 41467_2023_39355_MOESM4_ESM.zip › Source Data/readme.txt]

Source Data with article titled 
"Predictive neural representations of naturalistic dynamic input"
by
Ingmar E.J. de Vries & Moritz F. Wurm

Source data are segregated by gender. 

Fig2a
- size = 13/9 (female/male subjects) x 6 (ROIs) x 8 (models) x 201 (latency time points)

Fig2b
- size = 13/9 (female/male subjects) x 400 (parcels) x 9 (peaks)

Fig3b
- size = 13/9 (female/male subjects) x 6 (ROIs) x 8 (models) x 2 (peaks) x 201 (latency time points)
- note that the fourth dimension is only for 'optical flow direction', as there are 2 peaks. 
- for other models only the second entry of the last dimension is filled in, which reflects the single peak.

Table1
- size = 13/9 (female/male subjects) x 6 (ROIs) x 8 (models) x 2 (peaks)
- note that the third dimension is only for 'optical flow direction', as there are 2 peaks.
- for the other models only the second entry of the last dimension is filled in, which reflects the single peak.
- further note that these do not reflect individual-subject peak latencies, but rather retrieved jackknifed peak latencies. See main text for more details on this. 
